# Supplementary material for: Typical structure of rRNA coding genes in diplonemids points to two independent origins of the bizarre rDNA structures of euglenozoans
Source: BMC Ecol Evol. 2022 May 9;22:59. doi: 10.1186/s12862-022-02014-9 (PMC9082867; doi:10.1186/s12862-022-02014-9)
Supplement: Supplementary file 2 — Additional file 2. Table S1-2. Identified segments of the rDNA and their lengths. List of analysed species and source of data. [file 12862_2022_2014_MOESM2_ESM.xlsx]

## Sheet: Table S1
	Table S1. Identified segments of the rDNA and their lengths.
	The rDNA sequences has been aligned in such manner that corresponding elements of secondary structure of rRNA are aligned (namely helices). The lengths of conserved segments consisting of several helices or located between them have been marked for each species. Identified expansions have been marked in red if known before or in orange if they have not been reported before. Observed pattern is co…
Name of segment	Total length from the beggining of the 18S rRNA to the end of 28S rRNA	18S rRNA	ITS1	5.8S rRNA	ITS2		eITS3		eITS4, eITS5			eITS6				eITS7	kITS3		eITS8		kITS4					eITS9				eITS10/kITS5	eITS11-14/kITS6-7*
Helice numbers following Bernier et al. 2014						10b:15	15:16:00	16:25a	25a:25b	25b:27b	27b:38a	38a:38b	38b:41b	41b:46a	46a:52a	52a:54a	54a:54.2	54.2:56a	56a:59	59:56b	56b:54b	54b:49.2	49.2:63a	63a:64a	64a:78a	78a:78b	78b:76b	76b:75b	75b:73b	73b:94a	94a:98b
positions within alignment	1-14807	1-3112	3112-4402	4402-4641	4641-5599	5599-5764	5764-5876	5876-6294	6294-6860	6860-7137	7137-7343	7343-7903	7903-8153	8153-8262	8262-8562	8562-8927	8927-9096	9096-9154	9154-9412	9412-9581	9581-10019	10019-10121	10121-10219	10219-10603	10603-10954	10954-11119	11119-11156	11156-11643	11643-12048	12048-12290	12290-14807
Euglena_gracilis_extrachromosomal_rDNA	9311	2305	1188	163	338	131	94	297	501	142	205	442	233	46	240	164	14	41	124	75	43	14	97	213	346	165	36	170	398	141	945
Euglena_viridis_rDNA	9262	2306	1188	163	338	131	94	297	501	142	205	442	233	46	240	162	14	41	124	75	43	14	97	213	346	123	36	165	397	141	945
Rhabdomonas_costata_rDNA	9417	2742	677	170	396	123	84	362	409	267	204	412	239	68	280	325	15	36	256	25	29	102	98	173	349	78	36	436	404	170	452
Trypanosoma_cruzi_rDNA	9003	2294	483	168	514	151	2	314	275	160	194	163	237	68	203	147	56	31	137	24	65	13	97	352	345	10	36	259	394	190	1621
Leishmenia_major_rDNA	8947	2203	257	167	669	150	3	311	200	158	194	153	237	59	203	99	99	31	138	24	355	13	97	245	346	10	36	280	394	149	1667
Crithidia_fasciculata_rDNA	7799	2205	368	167	421	151	2	311	205	158	194	153	237	56	203	98	136	31	137	24	62	13	97	245	346	10	36	279	394	195	865
AIHY01014107.1_Phytomonas_serpens_9T_phyto_rep_c15500,_whole_genome_shotgun_sequence	7890	2185	337	168	426	150	2	311	215	154	194	157	237	58	203	106	129	31	137	24	115	13	97	251	346	10	36	229	394	140	1035
Bodo_saltans_rDNA	6778	2148	105	166	247	150	2	311	194	145	194	152	237	54	202	94	35	31	138	24	107	13	97	224	346	10	36	233	394	148	541
Procryptobia_sorokini_strain_B-69_SRR30_rDNA_NODE_951_length_9845_cov_21.4917	6700	2058	120	167	251	151	2	310	185	142	194	155	237	55	202	94	40	31	139	23	110	13	97	226	346	10	36	219	394	140	553
Perkinsela_rDNA	5701	1970	101	161	71	138	4	269	227	144	193	43	230	48	202	72	19	31	117	20	37	13	97	188	349	12	36	158	387	14	350
Ankaliazontas_spiralis_str._PhF-5_SRR30_rDNA_SSU_NODE_1098_length_8662_cov_163.84	6009	2018	105	155	73	140	4	268	313	156	204	147	231	47	201	81	21	32	117	20	38	13	97	205	349	10	36	186	388	14	340
Papus_ankaliazontas_str_PhM-4_SRR31_rDNA_NODE_1246_length_7605_cov_129.566	6076	2022	162	155	72	140	4	270	315	157	204	147	228	51	202	87	19	32	117	20	37	13	97	208	349	10	36	181	387	13	341
Diplonema_papillatum_rDNA	5810	2051	78	152	54	151	2	271	279	126	204	147	227	38	185	68	16	29	118	23	35	13	96	168	346	8	36	135	393	7	354
Rhynchopus_euleeides_rDNA	5942	2053	135	152	170	145	2	266	253	126	204	147	227	39	185	69	14	29	118	23	35	13	96	162	347	8	36	135	392	7	354
Diplonema_ambulator_rDNA	6012	2068	120	152	192	153	2	271	279	126	204	147	227	39	185	68	16	28	118	23	35	13	96	165	347	10	36	137	392	7	356
Diplonema_sp_rDNA	5991	2050	138	151	195	139	2	270	275	129	204	147	227	38	185	68	16	29	117	23	34	13	96	163	347	10	36	136	393	7	353
cell_1_rDNA	5921	2065	96	152	141	155	2	272	271	129	204	148	227	39	185	68	16	29	118	23	35	13	96	168	346	10	36	137	392	7	341
cell_1sb_rDNA	5910	2065	96	152	141	155	2	272	261	129	204	148	227	39	185	68	16	29	118	23	35	13	96	168	346	10	36	137	392	7	340
cell_3_rDNA	5930	2066	74	152	181	155	2	272	262	129	204	147	227	39	185	68	16	29	118	23	35	13	96	167	346	10	36	138	392	7	341
cell_13_rDNA	5913	2067	93	152	141	155	2	272	265	128	204	147	227	39	185	68	16	29	118	23	35	13	96	167	346	10	36	138	392	7	342
cell_21_rdna	5917	2065	76	152	167	155	2	272	262	129	204	147	227	39	185	68	16	29	118	23	35	13	96	167	346	10	36	138	392	7	341
cell_27_rDNA	5911	2068	93	153	141	155	2	271	264	128	204	146	227	39	185	68	16	29	118	23	35	13	96	167	346	10	36	138	392	7	341
cell_37_rDNA	5981	2063	152	153	153	155	2	272	264	129	204	147	227	39	185	68	16	29	118	23	35	13	96	167	346	9	36	138	392	7	343
Naegleria_gruberi_rDNA	5830	2020	34	149	138	150	2	282	242	112	195	146	226	35	205	64	34	29	156	17	45	13	97	192	347	10	37	92	400	3	358
		red	- large insertion, additional ITS identified
		yellow	- large insertion, potentail novel additional ITS
		blue	- clearly identifable deletion
		eITS11-14/ kITS6-7*	It was not possible to identify additional ITSs in the last segment of the 28S rRNA with 100% certanity. For that reason we colapsed this part into a single column, however it is clear, that there are no elongations present in diplonemids and prokinetoplastids.

## Sheet: Table S2
Table S2. List of analysed species and source of data (GenBank or Short Read Archive).
Species	Accession numbers
Euglena gracilis	M12677.1, X53361.2
Euglena viridis	SRR10392122
Rhabdomonas costata	SRX9420110
Trypanosoma cruzi	CP015675.1
Leishmania major	FR796423.1
Crithidia fasciculata	Y00055.1
Phytomonas serpens	AIHY01014107.1
Bodo saltans	ERR036178
Perkinsela sp.	LFNC01000001.1
Procyptobia sorokini	SRR13394430
Ankaliazontas spiralis	SRR13394431
Papus ankaliazontas	SRR13394430
Diplonema papillatum	KF633466-KF633468
Diplonema sp.	SRX3153885
Diplonema ambulator	SRX3153881
Rhynchopus euleeides	SRX3153888
Marine diplonemid cell 1sb	SRR4022274
Marine diplonemid cell 3	SRR4022268
Marine diplonemid cell 4sb	SRR4022275
Marine diplonemid cell 9sb	SRR4022276
Marine diplonemid cell 13	SRR4022269
Marine diplonemid cell 21	SRR4022270
Marine diplonemid cell 21sb	SRR4022277
Marine diplonemid cell 27	SRR4022271
Eupelagonema oceanica (cell 37)	SRR4022272
Marine diplonemid cell 47	SRR4022273
Naegleria gruberi	AB298288.1
